# Supplementary material for: Outer Membrane Vesicles Attenuate Klebsiella pneumoniae Infection Injury by Affecting Macrophage Polarisation and Helper T Cell Differentiation
Source: Microorganisms. 2025 Dec 15;13(12):2849. doi: 10.3390/microorganisms13122849 (PMC12736047; doi:10.3390/microorganisms13122849)
Supplement: Supplementary file 1 [file microorganisms-13-02849-s001.zip]

Archive with 1 entries (1 files):
- Table S1. Table qpcr primer.xlsx
