# Supplementary material for: Outer Membrane Vesicles Attenuate Klebsiella pneumoniae Infection Injury by Affecting Macrophage Polarisation and Helper T Cell Differentiation
Source: Microorganisms. 2025 Dec 15;13(12):2849. doi: 10.3390/microorganisms13122849 (PMC12736047; doi:10.3390/microorganisms13122849)
Supplement: Supplementary file 1 [file microorganisms-13-02849-s001.zip › Table S1. Table qpcr primer.xlsx]

## Sheet: Sheet1
gene	F	R
iNOS	CTGCAGCACTTGGATCAGGAACCTG	GGAGTAGCCTGTGTGCACCTGGAA
CD86	CAGCACGGACTTGAACAACC	CTCCACGGAAACAGCATCTGA
CD206	CATGAGGCTTCTCCTGCTTCTG	GGATGGCTACACTGGAGAAA
Arg-1	ACATTGGCTTGCGAGACGTA	ATCACCTTGCCAATCCCCAG
IL-4	ACGGAGATGGATGTGCCAAAC	AGCACCTTGGAAGCCCTACAGA
IL-10	AATAAGCTCCAAGACCAAGGTGT	CATCATGTATGCTTCTATGCAGTTG
IFN-γ	ATGAACGCTACACACTGCATCTT	TGACTGTGCCGTGGCAGTAA
TNF-α	CTGTAGCCCACGTCGTAGCAAA	TGGGTGAGGAGCACGTAGT
T-bet	AGTTCAACCAGCACCAGACAGA	ACCAAGACCACATCCACAAACA
GATA-3	GCTACGGTGCAGAGGTATCCTC	AGGATGAAGCCGGAGGGTAA
GAPDH	TACACTGAGGACCAGGTTG	ACCAGGAAATGAGCTTGACA
IL-6	CCAAGAGGTGAGTGCTTCCC	CTGTTGTTCAGACTCTCTCCCT
TGF-β	TACCTGAACCCGTGTTGCTCTC	GTTGCTGAGGTATCGCCAGGAA
IL-2	AGCAGGATGGAGAATTACAGGAACC	AATCCAGAACATGCCGCAGAGG
